# Supplementary material for: Radiologist versus Non-Radiologist Detection of Lymph Node Metastasis in Papillary Thyroid Carcinoma by Ultrasound: A Meta-Analysis
Source: Biomedicines. 2022 Oct 14;10(10):2575. doi: 10.3390/biomedicines10102575 (PMC9599420; doi:10.3390/biomedicines10102575)
Supplement: Supplementary file 1 [file biomedicines-10-02575-s001.zip]

Archive with 1 entries (1 files):
- biomedicines-1917324-supplementary.pdf
